# Supplementary material for: The Role of Zn Substitution in Improving the Electrical Properties of CuI Thin Films and Optoelectronic Performance of CuI MSM Photodetectors
Source: Materials (Basel). 2022 Nov 17;15(22):8145. doi: 10.3390/ma15228145 (PMC9694342; doi:10.3390/ma15228145)
Supplement: Supplementary file 1 [file materials-15-08145-s001.zip]

Archive with 1 entries (1 files):
- materials-2014289-supplementary.pdf
